# Supplementary material for: Corporate social responsibility: A Driver for green organizational climate and workplace pro-environmental behavior
Source: Heliyon. 2024 Oct 5;10(19):e38987. doi: 10.1016/j.heliyon.2024.e38987 (PMC11490784; doi:10.1016/j.heliyon.2024.e38987)
Supplement: Multimedia component 1 [file mmc1.csv]

Gender	Age_Group	Education	Position	Tenure	Firm_Age	Firm_Size	CSRN1	CSRN2	CSRN3	CSRN4	CSRN5	CSRN6	CSRN7	CSRN8	CSRE1	CSRE2	CSRE3	CSRE4	CSRE5	CSRE6	CSRE7	CSRC1	CSRC2	CSRC3	CSRC4	CSRC5	CSRC6	CSRC7	CSRU1	CSRU2	CSRU3	CSRU4	GOCL1	GOCL2	GOCL3	GOCL4	GOCL5	GOCL6	GOCL7	GOCL8	GOCL9	GSRV1	GSRV2	GSRV3	GSRV4	WPEB1	WPEB2	WPEB3	WPEB4
1	2	2	2	2	4	1	1	1	1	1	1	2	2	1	3	3	5	3	4	3	4	4	4	5	4	4	4	5	4	5	4	5	5	4	5	4	5	4	5	5	5	3	2	4	3	4	5	4	4
1	3	2	2	3	5	2	1	1	2	1	1	1	1	4	5	4	3	4	5	3	5	4	4	3	3	3	4	4	3	4	3	3	5	3	5	3	5	4	5	5	5	4	5	5	3	5	4	5	5
1	4	3	1	3	3	1	5	4	1	2	5	4	3	2	5	2	4	3	1	4	1	1	4	1	2	5	4	1	4	2	5	5	1	1	1	1	1	1	2	1	1	1	2	2	2	3	2	4	3
2	2	2	2	2	3	2	3	5	1	3	5	4	3	5	5	1	2	3	1	2	5	5	5	3	4	5	5	1	4	5	3	4	1	1	1	2	1	1	1	1	1	1	2	3	4	5	3	2	3
1	3	3	1	3	4	1	2	3	2	3	1	3	2	3	4	2	4	2	4	3	3	2	3	4	2	4	2	4	3	3	4	4	5	4	4	4	4	3	5	5	5	3	2	2	4	5	5	5	4
1	2	3	1	2	5	2	5	3	4	3	5	3	5	3	4	5	4	5	3	3	3	3	5	3	2	5	4	3	5	5	4	4	4	5	5	5	5	5	4	5	5	3	4	3	4	5	3	5	4
1	4	4	1	2	5	2	4	5	3	4	3	4	3	4	5	4	3	4	5	5	3	4	3	4	3	4	3	4	4	3	3	3	4	3	5	3	5	5	4	5	5	5	4	5	3	5	4	5	4
1	4	4	2	2	4	1	2	2	4	3	3	2	3	2	3	3	5	3	3	4	4	4	4	4	5	4	4	5	4	5	5	5	4	5	4	5	5	4	4	5	5	3	4	2	3	4	4	5	4
1	2	2	2	3	3	2	4	5	4	5	4	3	5	3	1	1	1	3	2	1	2	3	4	1	1	3	5	1	5	4	3	4	4	5	3	3	5	3	4	5	5	3	4	4	4	5	5	5	4
1	3	4	1	2	5	2	5	3	3	1	5	4	3	5	5	2	1	1	3	5	2	5	5	4	3	5	1	5	4	3	5	4	4	4	5	4	5	5	3	5	5	1	2	4	3	2	4	5	4
1	2	2	1	5	5	1	3	5	1	3	5	4	3	5	1	5	3	2	1	2	5	5	4	3	5	5	5	1	4	3	5	4	4	4	5	5	4	5	3	5	5	4	3	2	1	3	5	3	2
1	3	3	2	3	4	2	4	2	3	4	3	4	2	3	5	4	5	4	4	3	4	5	5	3	5	4	4	3	4	5	4	4	5	5	5	5	5	4	3	5	5	4	3	3	4	5	4	5	5
1	3	2	2	3	4	1	3	4	2	2	3	4	2	3	5	4	3	4	4	4	5	3	3	5	4	3	2	4	3	3	3	3	3	5	4	3	5	4	3	5	5	3	4	5	5	5	4	5	5
1	2	3	2	2	4	1	2	3	3	4	3	2	3	3	3	3	4	5	4	5	5	4	3	5	4	5	2	3	4	3	5	3	4	3	3	4	5	5	5	4	5	3	5	5	4	4	5	4	5
1	3	2	2	3	4	1	5	4	3	4	3	3	4	4	5	4	3	2	5	2	4	4	3	2	4	3	4	5	4	3	5	3	5	5	3	5	4	5	5	4	5	1	4	2	3	5	2	5	5
2	1	2	2	3	4	2	3	2	3	3	2	2	3	3	4	3	3	5	5	4	5	4	3	4	5	5	2	3	4	5	3	3	4	4	3	5	4	5	5	4	5	3	5	5	5	4	5	5	5
1	2	3	1	2	5	2	3	5	1	2	4	5	2	3	5	4	2	1	3	4	1	1	1	4	5	2	4	1	4	5	2	5	5	5	4	5	5	4	5	4	5	2	2	1	2	3	4	2	2
1	1	4	2	3	4	1	4	3	3	5	5	3	4	3	3	1	2	4	1	4	3	5	4	4	5	4	3	5	4	3	4	4	5	4	3	5	4	4	5	4	5	1	1	2	1	2	1	2	3
1	3	2	2	3	5	1	5	4	3	4	3	2	3	4	4	4	2	2	5	2	4	4	2	2	3	3	4	5	4	2	4	3	5	5	2	5	4	4	5	4	5	1	3	2	3	5	5	2	5
1	3	2	1	3	3	2	3	2	4	3	3	2	3	2	2	2	1	2	2	2	2	2	1	2	1	1	1	3	4	3	4	4	5	4	4	4	4	4	5	4	5	1	1	3	2	2	2	4	2
1	3	2	2	2	5	1	2	1	3	3	2	2	3	1	5	4	4	5	5	5	3	5	4	5	3	3	3	2	3	5	3	3	3	4	3	3	5	3	5	4	5	4	5	4	4	4	5	5	4
1	2	2	2	3	4	2	4	3	4	5	4	5	4	3	3	1	1	5	4	1	3	5	4	5	4	4	5	5	4	4	4	4	5	5	4	4	4	5	4	4	5	1	2	1	1	2	1	3	4
1	2	2	2	2	4	1	3	4	5	3	2	4	3	4	2	3	2	2	2	5	5	3	2	3	3	5	3	3	5	4	5	5	5	4	4	5	5	3	4	4	5	3	1	1	2	3	4	3	5
1	2	3	2	2	5	1	5	4	3	5	4	2	3	4	5	4	2	2	2	5	4	3	4	4	3	4	3	5	4	4	5	3	5	5	3	5	5	5	3	4	5	1	4	3	2	5	2	5	3
1	1	2	2	2	5	2	4	5	3	4	4	3	3	4	5	4	3	4	4	4	3	3	5	3	5	3	4	4	3	4	5	4	5	5	4	5	4	5	3	4	5	5	3	4	5	5	5	4	4
1	1	3	2	2	4	1	3	4	3	4	3	3	4	3	4	4	3	3	5	4	5	5	4	3	3	5	3	4	5	3	4	5	5	5	4	3	4	5	3	4	5	4	5	4	4	5	4	4	5
1	4	2	2	2	5	2	3	3	2	2	3	4	3	3	4	3	5	5	3	4	5	4	5	3	4	5	2	3	4	3	5	3	4	5	3	4	3	5	3	4	5	5	5	3	5	5	5	5	4
1	2	3	2	2	4	1	3	4	4	4	3	4	4	3	4	4	5	3	4	4	5	5	5	4	3	3	3	4	5	5	3	5	4	5	5	3	3	5	3	4	5	5	4	4	4	5	4	5	4
1	2	3	1	2	4	1	3	4	3	4	3	4	4	3	4	5	5	4	4	3	4	5	3	3	4	3	5	4	5	3	4	5	3	5	5	3	5	3	3	4	5	4	5	4	4	5	5	4	5
1	4	4	1	2	4	1	2	4	3	3	1	2	3	1	4	3	3	2	4	4	3	3	4	3	2	3	3	3	4	2	1	4	3	4	3	3	4	3	3	4	5	5	4	5	4	4	3	5	3
1	1	2	2	3	4	1	2	3	4	2	3	2	3	1	4	3	2	4	3	4	3	3	3	4	3	2	3	3	4	1	2	4	4	3	3	3	4	3	3	4	5	5	5	4	4	4	5	3	4
2	4	2	2	2	4	2	4	4	5	4	3	3	4	3	4	3	5	3	3	5	3	5	5	3	3	3	3	3	2	3	3	5	3	4	4	5	5	4	4	3	5	4	5	5	4	5	3	4	5
1	2	4	1	2	5	1	1	4	2	3	2	3	4	3	1	1	3	4	5	2	5	2	2	4	2	4	4	4	3	1	2	4	4	3	4	4	5	3	4	3	5	3	5	4	3	3	4	4	3
1	4	3	2	5	4	1	2	3	4	2	2	3	2	1	4	3	2	3	2	4	3	3	2	4	2	2	3	3	4	1	2	2	4	3	4	3	4	2	4	3	5	5	4	4	5	4	5	4	5
1	1	4	1	2	4	1	3	4	4	3	2	3	4	3	5	3	5	4	3	4	3	5	4	3	3	5	3	3	4	5	4	5	4	5	5	5	5	4	5	5	4	5	5	5	4	5	5	4	5
1	2	2	2	3	5	2	4	3	5	3	4	3	3	3	5	4	3	4	5	4	3	3	3	3	3	5	3	4	3	4	4	4	5	4	3	4	4	4	5	5	4	4	3	2	4	4	5	5	4
1	2	3	2	3	4	2	4	3	3	4	4	3	4	5	3	5	3	5	4	5	3	3	3	4	2	4	5	4	4	2	4	3	5	5	3	4	4	3	5	5	4	3	4	4	5	5	4	4	5
1	2	4	2	4	3	1	2	1	1	1	2	2	3	1	1	3	2	1	2	1	1	3	4	5	4	3	5	4	3	4	4	5	4	5	3	4	4	3	5	5	4	2	2	3	1	2	3	1	3
1	2	2	1	3	3	2	4	3	4	3	3	4	4	5	3	3	5	4	5	5	3	3	3	2	4	5	4	4	4	3	4	3	5	4	3	4	3	3	5	5	4	3	4	4	5	5	4	5	4
2	2	4	2	2	5	1	4	4	3	4	2	3	4	3	5	3	5	4	3	3	4	5	4	5	3	3	3	3	4	5	5	4	4	5	5	5	5	5	4	5	4	5	5	4	4	4	5	5	5
1	3	3	1	2	4	1	3	3	4	5	4	3	4	3	3	5	3	5	3	5	3	5	5	3	5	3	3	4	5	3	4	2	4	5	4	4	5	5	4	5	4	5	4	5	4	5	5	4	5
1	3	2	2	2	4	1	4	3	4	3	2	4	4	4	5	3	3	5	5	4	3	3	3	3	5	3	3	3	3	5	3	4	4	5	4	5	4	5	4	5	4	1	3	2	2	5	5	4	5
1	2	4	1	3	4	1	2	4	4	4	4	3	4	3	5	5	4	3	5	3	3	5	3	3	3	3	3	3	3	4	3	5	5	4	5	4	4	5	4	5	4	2	2	1	3	5	4	4	5
1	2	2	1	2	5	1	5	5	4	3	5	3	3	4	2	4	4	4	4	3	4	5	3	3	4	5	3	3	3	4	4	5	5	4	5	4	4	5	4	5	4	2	2	1	3	5	4	5	5
1	1	4	2	3	4	1	2	2	2	1	2	1	2	1	2	2	2	1	2	1	1	1	1	1	1	1	1	2	5	5	4	5	3	4	5	4	5	4	4	5	4	4	4	5	4	5	5	4	2
1	4	2	2	2	4	1	4	3	3	5	4	4	5	3	4	2	4	3	2	5	5	3	3	3	3	3	3	3	2	4	5	3	4	5	4	4	5	4	4	5	4	4	2	5	3	3	5	4	5
2	2	2	2	2	4	1	1	2	3	3	2	1	2	1	3	5	4	4	4	1	3	3	4	2	5	3	3	3	3	4	3	3	5	4	5	5	4	4	4	5	4	5	3	5	4	4	5	4	5
1	2	2	1	2	4	2	3	4	4	4	3	5	4	3	4	4	3	3	3	3	3	4	5	3	4	3	3	3	2	5	3	4	4	5	4	5	4	4	4	5	4	5	4	4	4	4	4	5	3
2	1	2	2	3	4	1	3	3	5	4	3	4	4	4	1	1	4	3	3	4	1	1	2	5	2	3	3	5	2	2	2	2	5	4	4	5	4	4	4	5	4	2	4	2	1	4	2	3	3
1	4	2	2	5	3	1	1	2	3	3	2	3	3	2	2	2	3	2	1	3	2	1	1	3	2	1	2	1	5	4	5	5	4	4	4	4	4	4	4	5	4	3	1	1	4	3	3	2	3
1	2	2	2	3	5	1	4	2	1	4	3	1	3	4	3	4	3	4	5	4	3	5	3	5	4	3	3	3	4	4	3	3	5	3	4	3	3	4	4	5	4	4	4	5	5	3	4	4	5
2	2	2	2	3	3	2	4	4	4	3	4	2	3	4	3	4	4	3	3	3	3	3	3	3	3	3	3	3	5	4	5	5	3	5	5	5	4	3	4	5	4	2	2	1	2	4	4	5	4
1	2	2	1	3	4	1	4	1	2	4	5	1	3	4	3	3	4	3	5	4	3	5	5	3	5	3	3	3	4	4	4	3	5	3	4	5	4	3	4	5	4	4	5	4	5	4	3	5	4
2	3	2	2	5	5	1	2	2	1	2	1	2	2	1	2	1	2	2	2	1	1	2	1	1	1	1	1	2	5	4	5	5	3	4	5	4	4	3	4	5	4	4	5	4	4	5	4	5	3
2	3	4	2	3	5	2	4	5	2	4	5	3	3	3	1	1	3	1	1	2	2	4	3	3	1	1	5	1	5	4	4	3	4	3	5	3	4	3	4	5	4	3	4	3	4	5	4	5	4
1	3	4	2	2	4	2	2	3	1	2	3	2	3	1	1	3	2	2	3	1	1	3	5	4	3	4	5	4	3	4	5	4	4	5	3	3	4	3	4	5	4	2	2	1	2	1	2	3	1
1	2	2	2	2	6	1	1	3	2	3	2	1	2	2	2	2	3	2	3	1	1	1	2	1	1	1	1	2	5	4	5	5	3	5	4	4	5	2	4	5	4	4	5	4	4	5	5	4	3
2	2	2	2	3	6	1	4	4	5	3	3	4	3	5	4	3	3	4	5	4	3	3	5	3	3	3	4	5	5	4	3	3	4	5	3	5	5	5	3	5	4	3	3	4	3	4	3	4	5
1	2	4	1	2	3	2	3	2	3	1	2	2	3	2	4	4	4	3	4	4	3	3	4	3	3	3	3	3	4	5	4	5	3	3	5	5	4	5	3	5	4	5	5	5	5	4	3	5	5
1	5	2	2	3	5	1	1	2	1	3	3	2	1	3	3	1	2	1	3	2	3	1	1	1	2	1	1	2	3	5	4	3	3	4	3	5	4	5	3	5	4	2	2	1	1	3	4	2	2
1	4	4	2	2	5	1	4	5	4	3	5	3	4	5	4	5	4	3	4	4	3	3	4	3	3	3	5	3	5	4	5	5	4	5	4	5	5	4	3	5	4	5	4	5	4	5	4	5	4
1	2	2	2	4	4	1	2	3	2	4	3	2	2	3	2	3	4	4	2	2	4	3	2	1	3	3	4	2	2	5	4	3	2	2	3	4	5	4	3	5	4	3	5	4	4	3	5	4	5
1	2	3	2	2	4	1	2	3	2	4	2	3	2	3	2	3	4	2	4	2	4	3	2	1	3	4	3	2	2	4	5	3	2	2	4	3	5	4	3	5	4	3	4	5	4	3	4	5	5
1	2	2	2	1	3	2	2	3	2	3	2	3	1	3	2	2	4	3	4	2	4	2	2	2	3	4	3	2	2	5	4	3	2	3	4	3	4	4	3	5	4	3	4	4	4	3	4	4	5
1	3	2	2	2	5	1	3	3	5	3	4	2	4	4	1	4	1	3	4	3	1	1	2	2	3	5	3	5	2	2	2	1	5	5	4	4	3	4	3	5	4	2	1	4	2	2	4	3	2
1	2	2	2	2	4	1	3	3	2	2	3	3	2	4	3	2	5	1	2	3	4	1	2	2	1	2	1	2	4	3	3	4	4	4	5	4	5	4	5	4	4	3	2	5	4	5	3	2	5
1	4	2	2	3	5	1	3	3	5	3	4	3	4	3	3	5	4	4	3	5	3	4	5	3	3	3	3	4	3	3	2	5	5	3	5	4	5	4	5	4	4	3	3	3	4	4	3	5	5
1	2	3	2	2	5	1	3	4	5	3	4	3	3	3	3	4	5	3	4	5	3	4	3	5	3	3	3	4	3	2	3	5	5	3	5	4	5	4	5	4	4	3	3	3	4	5	3	5	3
1	2	3	2	3	5	1	3	4	4	2	4	4	3	5	3	3	5	3	3	5	3	3	3	3	5	3	5	3	3	3	2	2	4	5	4	5	3	4	5	4	4	4	5	3	5	5	4	4	5
1	4	3	2	3	5	2	3	3	3	5	3	3	5	3	5	5	4	5	5	4	3	4	3	4	3	3	3	3	4	4	5	4	5	5	5	4	5	3	5	4	4	4	3	5	5	5	5	5	5
1	3	2	2	3	3	2	4	3	4	2	3	3	3	4	3	4	4	4	3	4	5	3	3	3	5	2	3	3	5	3	3	4	5	4	5	4	5	5	4	4	4	5	4	5	5	4	5	3	5
1	2	2	2	2	5	1	4	2	3	4	5	5	4	5	3	3	4	4	2	3	2	4	2	4	5	5	4	5	3	4	5	3	5	4	4	4	5	5	4	4	4	4	5	4	5	3	5	5	5
1	3	2	2	1	3	1	4	2	3	4	3	3	4	3	1	3	2	4	2	3	2	4	2	4	4	4	4	5	3	4	3	3	5	4	4	4	5	5	4	4	4	4	5	4	5	3	5	5	5
1	2	3	2	2	4	1	3	4	3	3	2	4	3	3	3	4	4	4	3	3	4	3	4	4	3	4	3	3	1	3	3	3	3	4	3	4	4	5	4	4	4	3	5	4	3	4	5	4	3
1	2	4	2	2	6	2	2	4	3	3	4	2	4	3	1	3	2	3	2	3	2	2	4	2	4	2	3	4	4	4	3	3	3	5	5	5	5	4	4	4	4	2	4	3	2	4	4	4	5
2	2	2	2	2	3	1	1	3	2	3	2	3	2	3	2	4	3	3	4	2	4	2	4	2	4	2	3	4	4	4	3	3	3	5	5	5	5	4	4	4	4	2	4	3	2	4	4	4	5
1	2	3	1	2	4	1	1	2	2	1	1	1	1	2	3	3	3	3	3	3	3	2	2	2	2	2	2	2	5	4	3	3	4	4	4	4	4	4	4	4	4	5	5	5	5	5	5	4	5
1	4	2	2	4	6	2	1	1	2	2	1	2	1	2	1	2	1	1	1	1	1	1	1	1	2	1	1	2	4	5	2	2	3	3	3	4	4	4	4	4	4	4	4	5	4	5	5	4	5
2	1	4	2	2	6	2	3	4	4	2	3	4	2	4	3	4	2	3	3	4	4	3	2	2	4	2	3	3	3	3	4	4	4	3	4	3	4	4	4	4	4	4	5	4	4	5	4	4	4
1	2	4	2	4	4	2	3	4	3	4	4	3	3	4	4	3	4	2	2	4	3	2	4	4	3	4	3	4	2	2	2	2	4	3	4	4	3	4	4	4	4	5	4	3	3	3	4	5	3
1	2	2	2	3	4	1	3	4	3	2	2	3	2	3	4	4	3	3	4	3	2	3	4	4	3	2	3	3	3	3	4	3	2	3	5	4	2	4	4	4	4	3	3	4	4	4	4	3	3
1	2	2	2	3	4	2	2	3	2	3	2	4	3	5	5	4	3	4	5	4	4	3	5	4	4	3	5	4	3	3	4	5	5	5	3	5	5	3	4	4	4	4	5	3	5	5	5	5	4
2	2	2	2	2	6	1	4	3	4	3	3	3	3	4	2	4	2	4	3	3	4	3	1	4	2	2	3	4	3	4	3	3	3	3	4	4	4	3	4	4	4	4	5	2	3	4	4	3	3
1	2	3	2	3	3	2	3	3	4	3	2	3	2	3	4	3	4	3	4	3	3	3	4	4	3	3	3	3	3	4	3	3	4	3	4	2	4	2	4	4	4	3	3	4	4	4	3	4	3
1	2	2	2	2	3	2	4	3	2	3	4	4	3	5	5	5	3	4	4	4	4	3	3	4	4	5	4	5	3	4	3	5	5	3	5	3	5	5	3	4	4	4	3	5	5	5	5	5	5
1	3	3	1	3	6	1	1	2	3	2	4	2	1	2	1	2	3	1	3	2	3	3	3	1	4	3	4	1	4	5	3	3	2	4	5	4	5	4	3	4	4	2	1	2	3	2	3	3	3
1	2	3	1	2	4	2	2	4	4	3	4	3	4	5	3	4	1	2	3	1	5	4	5	3	3	3	4	4	3	3	2	3	4	4	4	4	5	4	3	4	4	4	5	3	4	4	5	5	4
2	3	2	2	3	6	1	2	3	4	3	4	3	2	3	1	4	2	3	2	1	5	4	4	4	4	3	4	4	5	3	4	3	5	5	4	5	4	4	3	4	4	2	1	1	1	1	2	5	3
1	2	2	2	3	4	1	1	2	2	3	2	1	1	2	3	2	1	3	3	3	3	2	2	2	1	2	1	1	4	4	2	4	3	4	4	4	4	4	3	4	4	3	5	5	3	5	5	5	3
1	3	4	2	2	4	1	2	4	3	2	4	2	4	4	3	4	4	4	3	3	4	4	3	4	2	4	3	4	5	4	5	5	4	3	3	4	4	4	3	4	4	3	4	3	4	4	4	4	3
1	3	2	2	3	5	2	3	4	4	2	3	2	3	4	2	4	2	2	4	3	4	3	2	4	2	3	3	4	3	4	3	3	3	3	3	4	4	4	3	4	4	4	5	3	2	4	4	3	4
2	2	2	2	2	5	1	2	4	3	3	1	2	3	4	1	3	4	3	2	3	1	1	2	1	1	2	2	1	2	3	3	4	3	4	3	3	4	4	3	4	4	4	4	3	5	4	3	4	5
1	4	2	1	5	6	1	1	2	1	1	2	1	2	1	2	2	1	1	2	1	1	3	2	2	3	2	3	3	2	1	3	2	4	4	4	4	3	4	3	4	4	3	4	5	3	5	4	4	3
1	2	3	2	3	4	2	4	3	4	2	2	3	2	4	2	4	4	4	2	3	4	4	2	4	2	4	2	3	3	4	5	3	5	3	3	4	3	4	3	4	4	3	2	5	3	3	4	3	5
1	2	2	2	2	4	1	3	2	1	2	1	1	1	2	2	1	1	1	1	1	2	1	2	1	2	2	2	2	4	2	3	3	5	3	5	3	3	4	3	4	4	1	1	1	1	2	3	2	2
1	3	4	2	3	6	2	2	1	1	3	1	2	2	1	2	1	1	1	2	1	1	1	2	2	3	2	1	3	3	2	2	3	4	3	4	3	4	3	3	4	4	4	5	4	5	4	5	5	4
1	4	2	2	2	5	1	2	2	1	2	2	3	1	3	1	3	2	2	1	2	1	3	2	1	2	1	3	1	3	2	3	3	2	3	4	3	4	3	2	4	4	5	4	4	5	5	5	5	4
1	3	3	2	2	4	1	1	2	3	3	1	3	1	2	1	3	2	1	2	3	3	1	1	2	1	1	1	2	5	3	4	3	3	4	3	4	5	5	5	3	4	1	2	1	2	3	2	4	3
2	2	3	2	2	5	2	4	5	4	3	3	3	4	5	4	3	5	4	3	4	3	3	3	5	3	3	4	5	5	3	4	3	5	4	5	3	5	5	5	3	4	4	3	3	3	4	3	5	4
1	2	2	2	3	4	1	3	4	3	3	2	3	4	3	4	3	4	5	3	3	3	5	4	5	3	4	3	3	3	5	3	3	5	5	3	4	4	4	5	3	4	5	3	5	4	5	4	4	5
1	2	3	1	3	6	2	2	3	4	3	3	3	4	4	4	3	3	4	3	4	3	3	2	1	4	3	1	3	3	4	3	4	4	5	3	3	4	4	5	3	4	4	3	4	5	5	4	5	4
2	2	2	2	2	4	1	3	2	2	2	3	3	4	3	4	4	3	3	3	5	3	5	4	5	4	3	3	3	3	3	5	3	5	5	4	4	4	5	4	3	4	5	4	3	5	5	4	5	4
1	2	3	2	2	5	1	3	5	4	3	4	4	3	2	3	3	4	1	4	3	3	3	3	2	2	2	5	3	4	2	3	2	4	3	4	3	4	5	4	3	4	4	5	4	4	5	4	5	4
1	3	4	2	2	3	2	1	2	2	3	2	1	3	2	3	3	4	1	4	3	3	3	3	2	2	2	5	3	4	2	3	2	4	3	4	3	4	5	4	3	4	4	5	4	4	5	4	5	4
1	1	4	2	2	6	2	1	2	2	2	1	2	1	2	2	2	1	3	2	2	1	3	3	2	3	2	3	3	3	5	4	4	4	4	3	4	4	4	4	3	4	1	3	2	1	2	2	2	4
1	2	4	2	3	5	1	2	3	3	3	2	3	1	3	4	3	3	2	3	3	2	2	2	2	2	2	1	2	4	3	3	2	4	3	3	4	4	4	4	3	4	4	5	3	4	5	5	4	5
1	2	4	1	3	4	1	3	2	3	3	2	1	3	3	3	1	3	1	2	4	4	1	2	1	1	1	2	1	4	3	4	2	3	4	4	4	3	4	4	3	4	5	4	5	5	4	5	4	5
2	1	3	2	2	4	2	2	2	2	1	2	2	2	1	3	3	3	3	3	3	3	1	1	1	1	1	1	1	3	4	2	2	3	3	4	4	3	4	4	3	4	4	4	4	5	5	5	5	4
1	4	2	2	3	4	2	4	3	3	3	4	3	4	4	4	3	4	3	4	4	3	3	2	4	3	4	1	3	5	4	3	3	4	5	3	4	3	4	4	3	4	4	3	5	4	5	5	5	4
1	3	3	2	3	4	1	2	4	2	3	4	3	4	4	4	3	3	2	3	3	4	4	3	3	4	2	3	4	5	5	4	3	4	3	3	4	3	4	4	3	4	3	4	3	5	4	4	5	3
1	3	3	2	4	4	1	2	3	2	3	2	2	2	3	1	3	2	3	2	3	2	1	1	2	1	1	1	1	1	3	4	3	3	3	3	4	3	4	4	3	4	5	3	4	4	4	4	5	5
1	4	4	2	3	5	1	3	2	3	2	1	2	2	3	3	1	3	2	2	3	2	1	1	2	1	1	2	1	4	3	1	3	3	3	2	4	3	4	4	3	4	5	3	4	4	4	4	5	5
1	4	4	2	3	4	1	4	3	4	3	3	3	2	3	2	2	3	4	4	4	3	4	2	3	2	4	4	3	1	3	2	4	3	4	4	3	3	4	4	3	4	5	4	4	4	5	4	5	5
1	3	2	2	2	5	1	3	3	2	3	2	3	1	2	2	1	4	3	4	3	4	1	1	2	2	2	1	2	4	3	2	3	3	4	5	5	4	3	4	3	4	4	3	5	4	5	5	4	3
1	1	4	1	4	4	2	3	3	2	3	3	4	1	2	2	1	4	3	3	3	4	1	1	2	1	2	2	2	4	2	3	3	3	4	4	5	4	3	4	3	4	4	3	5	4	5	5	3	5
1	4	2	2	3	4	1	2	4	3	4	2	3	4	3	2	2	3	4	3	2	2	4	3	4	2	2	2	2	3	2	4	2	5	3	4	5	4	3	4	3	4	4	3	5	3	5	5	4	4
1	4	2	1	2	4	2	2	2	3	1	3	2	4	3	3	1	3	4	2	1	1	1	2	3	2	3	3	1	2	1	3	4	4	3	4	3	4	3	4	3	4	4	3	3	5	5	5	4	4
1	3	4	2	2	5	1	2	4	3	2	3	2	3	4	2	3	4	3	3	3	2	2	2	2	4	4	3	3	3	5	3	3	4	3	4	3	4	3	4	3	4	4	3	2	4	4	4	3	4
1	3	4	2	2	4	1	2	4	3	2	3	3	1	3	4	3	3	2	3	3	2	2	1	3	2	2	1	2	3	4	3	2	4	3	4	3	4	3	4	3	4	4	5	4	3	5	5	4	5
2	1	2	2	2	4	1	1	1	2	2	3	1	1	2	2	1	3	1	2	1	1	3	3	2	3	1	3	1	4	5	3	5	4	2	4	3	4	3	4	3	4	2	5	3	4	4	5	4	4
1	4	4	1	2	4	1	3	4	2	2	3	3	4	4	4	3	2	3	2	3	2	2	4	2	3	2	2	3	2	3	4	3	3	5	3	3	4	3	4	3	4	3	5	4	3	4	3	5	3
1	3	2	2	3	5	1	3	4	2	3	2	1	3	4	3	4	3	2	2	4	3	3	2	4	3	4	2	3	5	3	5	3	4	3	4	2	4	3	4	3	4	3	3	4	4	3	4	3	5
1	4	4	2	2	3	1	4	3	3	3	3	3	4	3	3	4	3	2	4	3	2	3	2	3	4	2	2	4	4	5	3	3	3	3	4	4	3	3	4	3	4	2	3	4	3	3	5	4	3
1	1	2	2	3	4	1	3	3	4	3	1	2	4	3	4	4	2	3	4	4	4	3	4	1	3	3	4	3	2	2	3	4	3	4	3	4	3	3	4	3	4	3	3	5	4	5	4	4	3
1	1	2	2	2	5	2	3	2	1	2	1	2	2	1	3	2	2	3	2	3	3	3	4	3	2	4	4	3	3	2	4	3	4	3	3	4	3	3	4	3	4	3	4	4	4	3	4	4	5
1	2	3	2	4	5	1	3	1	2	2	2	2	1	1	3	2	3	2	3	3	2	3	4	3	2	4	4	3	3	2	4	3	4	3	3	4	3	3	4	3	4	3	4	4	4	3	4	4	5
1	2	2	2	3	5	1	3	3	2	3	4	3	4	4	4	2	4	3	3	4	3	3	2	4	2	4	1	3	5	4	2	3	4	5	3	3	3	3	4	3	4	4	3	3	4	5	3	5	4
1	2	2	1	3	5	2	2	3	2	4	3	2	2	1	3	3	2	3	3	3	3	1	2	1	1	1	1	1	3	4	3	2	3	4	3	4	3	2	4	3	4	4	4	5	4	5	5	4	5
1	3	3	2	3	5	1	3	3	5	3	3	3	5	2	5	3	4	4	5	4	3	4	3	4	3	2	2	3	4	3	5	4	5	4	5	4	5	5	3	3	4	4	5	3	5	5	5	5	4
2	3	3	1	2	4	1	2	3	2	4	2	3	3	4	4	3	3	3	4	4	3	3	3	3	4	4	4	4	1	2	3	4	2	4	3	4	3	5	3	3	4	2	5	4	3	3	4	5	5
1	2	2	2	2	4	1	3	1	1	1	3	1	1	3	2	2	3	2	2	2	2	1	2	1	1	1	1	1	5	5	5	4	3	4	5	4	4	4	3	3	4	3	4	5	4	4	4	3	5
1	3	3	1	3	4	2	3	1	2	1	2	2	3	1	3	2	3	2	3	2	3	3	3	4	4	2	4	3	3	2	3	4	4	3	4	4	3	4	3	3	4	3	4	3	5	3	5	4	5
1	2	4	2	3	4	2	3	2	4	3	2	3	3	4	4	3	3	2	3	3	2	2	2	4	2	2	3	3	2	4	4	3	3	4	3	4	3	4	3	3	4	3	5	3	3	4	3	5	3
2	2	2	2	2	4	2	3	1	3	2	3	3	2	3	1	2	1	1	1	1	1	2	2	2	2	2	2	2	3	4	3	3	2	4	3	4	3	4	3	3	4	3	5	5	3	3	4	3	5
1	2	2	1	2	4	1	4	3	4	3	2	1	3	4	4	3	2	3	2	4	3	2	2	3	4	4	3	3	5	5	3	3	3	4	2	4	3	4	3	3	4	3	4	3	4	3	5	3	4
1	3	2	2	2	3	2	3	2	2	3	3	2	3	4	3	4	3	3	3	4	3	4	4	3	4	4	3	3	3	2	1	4	3	4	4	3	2	4	3	3	4	2	4	5	3	3	4	4	4
1	3	2	2	3	5	1	3	4	3	4	3	3	3	3	2	3	3	2	4	3	3	2	2	2	4	1	4	4	2	3	3	3	3	3	4	4	4	3	3	3	4	3	2	3	4	4	3	4	3
2	2	4	2	2	3	1	2	3	2	3	1	2	3	3	1	3	2	3	2	1	1	1	2	3	1	3	1	1	2	1	4	4	4	3	4	4	3	3	3	3	4	4	3	2	5	5	5	4	3
1	3	3	2	2	4	2	1	1	1	1	1	2	1	2	1	2	1	2	2	2	1	2	2	2	2	1	1	2	5	3	4	3	3	2	3	2	3	2	3	3	4	4	4	5	4	4	3	5	4
1	3	3	2	2	3	1	1	1	2	1	1	1	2	2	1	2	2	1	2	2	1	2	2	1	2	1	2	2	5	3	3	3	3	3	2	4	3	3	2	3	4	4	4	5	4	4	3	5	4
1	2	3	2	2	5	1	3	2	2	1	2	3	2	3	3	2	1	2	3	2	2	1	3	1	1	3	2	3	4	3	5	3	1	3	2	3	3	2	2	3	4	5	4	3	5	3	3	2	3
1	1	3	2	2	5	1	3	2	2	2	4	3	4	3	4	2	3	3	2	3	2	2	2	3	4	2	3	3	2	4	3	4	3	4	4	3	3	3	4	2	4	3	5	3	3	4	3	3	5
2	2	2	2	3	5	2	1	1	2	1	2	1	2	1	3	3	3	2	3	2	4	2	2	2	2	2	3	2	2	1	3	1	4	4	3	4	3	3	3	2	4	4	3	4	4	3	5	4	5
1	4	4	1	3	4	1	1	3	4	1	2	2	1	2	1	2	1	4	2	1	1	1	1	2	1	2	1	1	5	5	4	3	4	2	3	3	2	3	3	2	4	5	4	5	4	2	1	2	3
1	3	3	2	2	6	1	2	4	4	3	2	1	4	2	4	1	4	1	4	2	4	1	2	1	2	1	3	2	2	2	1	3	5	4	2	4	1	3	5	1	4	4	2	4	4	5	4	2	4
1	3	2	2	3	3	1	2	4	3	1	2	3	4	2	4	1	1	4	4	1	4	2	1	1	1	2	3	2	2	1	2	3	1	4	5	4	3	1	5	1	4	4	2	3	4	4	5	5	4
1	4	3	2	3	4	2	2	1	2	1	2	3	1	1	2	1	1	3	3	2	2	1	2	1	2	1	3	2	4	3	3	2	2	1	3	1	2	2	3	1	4	4	3	5	5	4	3	4	5
1	2	3	2	3	3	2	3	2	3	3	4	3	4	3	4	4	2	2	3	3	4	3	3	4	5	3	5	4	2	1	2	1	5	4	5	4	3	5	5	5	3	2	3	2	4	4	2	4	5
1	4	3	2	2	4	2	3	2	2	4	3	3	4	3	4	2	4	2	3	3	4	5	4	3	5	3	3	4	1	2	2	1	4	5	5	4	5	3	5	5	3	2	3	2	4	2	4	4	3
2	3	4	2	4	3	1	4	4	4	3	3	3	3	1	3	4	2	2	4	4	4	3	4	4	4	2	3	3	3	4	3	4	4	3	3	4	5	5	4	5	3	2	3	3	1	5	5	3	4
1	1	2	2	3	5	1	2	2	3	2	1	2	1	1	2	2	1	4	1	2	1	3	1	4	4	3	3	3	2	3	3	1	4	5	4	3	3	4	4	5	3	1	2	2	1	2	1	3	3
2	3	3	2	3	4	1	2	2	2	3	1	1	2	1	2	2	1	1	4	2	1	3	1	4	3	3	4	3	2	3	1	3	4	5	4	3	4	2	4	5	3	1	2	1	1	2	1	3	4
1	3	3	2	3	4	1	3	1	3	4	3	3	3	4	4	3	2	2	2	4	2	4	3	4	2	4	2	4	1	3	2	3	4	3	3	4	5	4	5	4	3	3	4	4	4	4	5	3	5
1	1	4	2	3	5	2	2	2	3	2	4	2	2	4	4	4	5	3	4	5	3	3	3	3	3	3	5	5	4	3	4	4	4	4	5	3	5	4	5	4	3	4	5	4	4	4	5	4	5
1	2	2	2	3	3	1	1	2	1	1	2	1	1	1	2	2	3	3	4	4	4	4	3	2	2	2	2	4	5	3	4	3	3	3	2	4	5	3	5	4	3	3	2	1	3	4	5	4	3
2	3	2	2	2	3	1	3	1	3	2	4	2	2	1	3	3	4	4	4	2	4	1	1	3	3	2	3	2	3	4	4	4	5	4	4	5	3	5	4	4	3	4	3	2	4	5	4	4	4
1	2	2	2	3	5	1	2	1	4	2	3	1	2	3	4	3	4	3	4	3	4	4	2	4	2	3	2	4	4	4	2	3	4	3	4	4	3	4	4	4	3	3	1	4	3	4	3	3	4
1	2	2	2	2	2	1	3	4	3	2	2	4	1	2	4	3	3	3	4	4	3	4	4	4	4	3	3	3	4	3	3	3	4	4	3	4	3	4	4	4	3	3	5	4	3	3	5	4	4
1	2	3	2	3	4	2	1	2	1	2	1	1	1	2	2	3	1	1	3	1	1	3	2	3	3	3	1	1	4	5	5	3	4	2	4	3	3	4	4	4	3	2	3	5	4	4	5	4	3
1	3	3	2	2	3	1	2	2	3	1	2	1	2	1	1	3	1	3	3	1	1	1	4	3	1	3	1	1	2	1	3	1	2	3	3	3	4	5	3	4	3	2	3	4	4	3	5	3	4
2	2	3	2	2	4	1	3	4	3	2	4	2	1	2	3	3	2	4	4	4	3	4	4	4	3	4	3	3	4	2	3	3	4	4	3	5	4	4	3	4	3	3	5	4	3	3	4	5	4
1	2	2	2	3	5	1	3	1	3	1	3	2	1	3	2	1	3	2	1	2	2	1	3	1	2	2	2	1	5	5	3	4	3	3	3	5	4	4	3	4	3	3	4	4	5	4	3	4	5
1	3	2	2	3	2	1	2	2	2	1	2	2	1	2	2	2	2	1	3	2	2	1	3	1	1	2	1	1	3	4	4	2	4	4	2	3	4	4	3	4	3	3	4	5	2	3	4	5	4
1	4	2	2	3	4	1	2	3	3	3	4	4	3	4	4	2	3	4	4	2	2	4	4	4	2	4	2	2	5	5	4	3	3	4	3	4	3	4	3	4	3	3	5	4	3	3	4	5	3
1	2	2	2	3	5	1	2	2	1	2	2	3	3	1	1	2	1	1	1	2	1	3	3	3	2	3	3	2	3	2	1	4	3	4	3	4	3	4	3	4	3	3	2	4	5	5	5	5	3
1	2	2	2	2	5	1	3	4	2	3	4	2	2	1	3	3	4	4	3	4	3	4	3	4	4	3	4	3	4	3	2	3	4	4	4	3	3	4	3	4	3	4	3	5	3	4	4	3	5
1	5	2	2	3	5	1	2	1	2	2	2	2	1	2	2	2	3	1	3	2	2	1	1	3	2	1	1	1	3	4	3	2	4	4	2	3	3	4	3	4	3	3	4	5	2	3	4	5	5
1	2	2	2	3	4	1	1	2	2	1	2	3	2	2	3	3	2	4	4	4	3	3	4	3	4	3	3	3	3	4	1	3	4	3	4	2	3	4	3	4	3	3	3	2	5	4	5	3	4
1	4	2	2	1	5	1	3	4	4	3	3	4	2	1	4	2	2	3	5	4	3	3	3	3	3	3	3	3	1	2	4	3	5	4	3	4	5	3	3	4	3	3	4	5	4	4	5	2	3
1	2	3	1	3	4	1	2	1	2	1	2	3	2	1	2	2	1	2	1	2	1	1	2	1	1	2	1	1	2	4	3	4	4	3	3	4	5	3	3	4	3	5	4	4	3	5	5	4	4
1	2	4	2	2	5	2	1	2	4	3	1	3	1	2	4	2	1	3	1	1	3	1	1	3	1	1	1	1	1	2	1	4	4	3	3	4	4	3	3	4	3	5	3	4	3	4	3	5	4
2	2	4	2	2	4	1	1	2	1	2	1	2	1	2	4	2	1	3	1	1	3	1	1	3	1	3	1	1	1	2	1	4	4	3	3	4	4	3	3	4	3	5	3	4	3	4	3	5	4
2	5	2	2	3	3	1	1	2	2	1	1	2	1	2	4	4	3	3	4	2	3	3	4	3	3	3	4	3	3	4	3	2	4	4	3	3	4	3	3	4	3	3	4	4	5	4	5	4	3
1	3	3	2	2	5	2	1	1	2	2	1	3	2	2	4	3	2	3	4	4	3	3	3	3	4	4	3	3	3	4	3	1	4	4	3	2	4	3	3	4	3	3	4	3	5	4	5	4	3
1	3	4	2	2	6	2	1	1	2	1	2	2	2	3	3	2	3	2	2	3	3	1	2	2	3	2	1	1	3	5	4	4	3	3	4	4	3	3	3	4	3	4	4	4	3	5	5	4	4
1	2	3	2	2	6	1	2	3	1	3	2	3	2	3	4	2	4	2	2	4	3	4	3	2	2	2	2	3	4	3	2	5	4	4	3	5	4	2	3	4	3	4	4	3	4	5	4	4	3
1	3	2	2	3	5	2	3	2	2	2	1	3	2	1	1	2	3	1	3	1	2	1	1	1	1	1	1	1	2	5	4	3	4	3	3	3	4	2	3	4	3	1	1	1	2	4	4	3	5
2	2	3	2	3	6	2	3	2	2	1	3	3	1	2	2	3	1	2	3	2	2	1	1	2	1	1	3	4	2	3	2	4	3	4	4	3	4	4	2	4	3	5	5	3	5	5	4	5	5
1	2	2	1	3	4	1	3	2	2	1	2	1	2	1	1	2	3	1	3	1	2	1	1	1	1	1	1	1	2	4	5	3	3	4	3	3	4	3	2	4	3	1	1	1	2	4	3	4	5
1	2	3	2	2	4	1	2	2	2	3	1	3	2	1	1	3	2	1	1	3	2	1	1	1	2	1	1	1	2	5	3	4	4	3	3	4	3	3	2	4	3	1	2	1	2	4	4	5	3
1	4	2	2	3	3	1	1	1	1	2	3	2	1	2	1	1	1	2	2	1	1	2	2	2	2	1	2	1	3	3	4	2	4	3	4	4	5	3	5	3	3	1	1	1	1	2	4	1	2
1	2	2	2	2	4	2	3	3	4	3	2	4	3	3	4	3	2	4	4	2	4	3	3	2	3	3	4	3	4	3	3	4	4	4	4	3	4	4	4	3	3	3	5	4	4	4	2	4	4
2	2	2	1	2	4	2	3	3	3	4	2	3	3	3	4	3	4	2	3	2	4	3	3	3	2	4	3	3	3	4	3	4	4	4	4	4	3	4	4	3	3	3	5	4	4	4	2	4	5
1	2	3	1	2	4	2	1	2	1	2	1	2	2	1	4	2	3	4	4	3	3	3	4	3	3	4	3	3	3	2	3	4	4	3	3	4	3	4	4	3	3	4	5	3	4	3	4	4	4
1	3	3	2	3	4	1	1	2	3	4	2	4	3	3	2	3	1	1	3	4	3	2	2	1	1	2	1	1	3	4	2	3	4	4	3	4	4	3	4	3	3	3	5	4	4	5	4	5	4
1	2	2	1	2	4	2	2	1	2	1	2	3	1	2	2	2	2	1	2	1	1	1	1	2	3	2	1	2	4	2	3	4	4	3	3	4	4	3	4	3	3	4	3	4	5	5	5	4	4
2	4	2	1	2	2	1	2	1	2	2	2	2	1	1	2	2	2	2	1	1	1	1	2	1	1	1	1	2	2	4	4	3	4	3	3	4	4	3	4	3	3	5	4	3	4	5	4	5	4
2	2	2	2	3	5	1	2	3	1	2	3	2	1	1	1	2	1	1	1	1	1	3	2	3	2	3	3	3	3	1	3	4	3	4	3	2	4	3	4	3	3	3	4	2	5	5	5	5	3
1	2	2	1	2	4	1	2	1	2	1	3	2	2	1	3	1	2	1	2	3	1	1	1	1	1	1	1	1	5	3	2	4	4	3	2	4	3	3	4	3	3	1	2	1	1	5	5	4	4
2	5	2	2	3	4	1	2	1	3	2	3	4	1	3	2	3	2	3	4	1	2	3	2	2	2	1	3	2	2	3	2	1	2	4	2	3	2	3	4	3	3	3	4	3	2	4	3	4	3
1	1	2	2	3	4	1	2	2	2	1	3	2	1	1	1	2	1	1	1	1	1	3	3	2	3	2	3	3	1	3	3	4	3	4	3	3	4	4	3	3	3	3	2	4	5	5	5	3	5
2	3	3	2	2	4	1	2	3	1	2	3	2	3	3	3	3	2	3	1	3	2	3	1	2	2	3	3	3	2	3	3	3	3	2	3	4	3	4	3	3	3	3	2	4	3	4	3	4	4
1	4	4	1	3	6	2	2	3	1	2	2	2	2	3	1	1	1	1	1	1	1	2	2	2	2	1	1	2	1	1	2	2	2	2	3	3	3	4	3	3	3	5	4	5	1	3	3	3	2
1	2	3	2	2	3	1	2	1	1	1	1	2	2	2	1	1	2	2	2	2	2	1	1	1	1	1	2	3	2	3	3	4	3	3	3	3	3	3	3	3	3	2	1	3	1	1	3	2	1
2	2	3	1	3	6	2	1	2	1	2	2	2	1	1	3	1	3	3	1	3	3	1	1	3	1	1	2	1	3	4	2	1	3	3	2	2	3	3	3	3	3	2	4	2	3	3	4	4	4
1	2	3	2	3	4	1	3	2	1	2	1	3	2	3	1	1	2	2	2	2	3	1	2	3	1	2	2	1	4	2	4	4	2	2	3	3	2	3	3	3	3	1	2	1	1	5	4	5	5
1	2	2	2	2	5	1	2	1	1	1	3	1	1	1	2	3	2	3	3	3	3	2	2	1	1	2	1	2	4	3	3	1	2	3	2	3	2	3	3	3	3	2	1	1	2	2	3	3	3
1	2	2	1	3	5	2	3	2	1	2	4	2	2	2	1	2	1	2	1	1	2	1	2	2	1	2	2	2	1	2	3	1	2	4	2	1	4	2	3	3	3	5	4	3	3	4	5	4	4
1	2	3	2	2	5	1	2	1	2	1	2	1	2	1	1	3	3	2	1	1	1	1	1	2	1	2	1	1	3	1	4	2	2	3	2	1	3	2	3	3	3	3	2	3	2	3	3	4	4
1	1	4	2	1	4	1	1	2	3	1	1	2	3	2	2	3	3	2	1	2	3	3	3	3	2	1	3	2	1	3	1	1	3	4	3	4	2	2	3	3	3	3	3	2	4	4	3	5	5
1	2	3	2	2	4	2	2	2	3	2	3	3	1	2	1	1	1	2	1	1	1	2	1	1	3	2	2	2	2	3	1	1	4	3	3	4	2	2	3	3	3	5	1	5	4	2	3	4	3
1	3	3	2	3	4	1	2	3	2	2	3	1	3	2	1	2	1	1	1	1	1	2	1	3	1	2	2	2	2	1	3	1	4	3	4	3	2	2	3	3	3	5	1	5	5	2	3	3	4
1	2	3	2	2	3	2	2	2	2	3	2	3	1	2	1	1	1	1	1	1	1	2	1	1	2	2	2	2	2	2	1	1	4	3	3	3	2	2	3	3	3	5	1	5	4	2	3	4	3
1	2	3	2	2	5	1	3	2	3	3	4	2	2	3	1	2	2	1	1	1	2	2	1	2	2	2	2	2	1	4	2	1	2	1	2	1	1	2	3	3	3	5	4	3	3	4	4	5	3
1	2	2	2	1	5	1	3	1	1	1	2	1	2	1	2	3	3	1	1	2	3	2	3	1	2	1	1	3	1	3	1	2	2	3	1	2	1	1	3	3	3	3	2	1	2	3	4	4	1
1	2	3	2	2	5	2	1	3	2	1	2	1	3	1	2	3	2	3	2	1	3	3	1	3	3	3	3	2	3	1	1	1	3	2	3	3	4	3	2	3	3	2	3	3	3	4	5	5	3
1	2	2	2	3	4	1	2	1	2	1	2	3	2	2	2	1	3	2	2	2	2	1	2	1	1	1	1	1	4	3	5	4	1	2	3	2	2	3	2	3	3	2	2	3	3	3	2	2	4
1	3	3	2	3	4	1	2	1	1	3	1	2	1	2	3	2	1	3	3	2	1	3	2	1	3	3	2	2	2	1	2	2	2	2	1	2	1	3	2	3	3	5	3	4	5	2	3	5	4
1	4	2	1	3	4	1	2	2	2	1	2	1	2	2	1	3	2	1	1	2	1	1	1	1	1	1	1	3	3	5	4	5	1	3	3	3	3	2	2	3	3	1	3	1	1	3	3	3	3
2	2	2	2	2	4	2	1	2	2	1	2	2	3	2	2	1	2	3	2	2	2	1	1	1	1	1	1	1	3	4	5	4	1	2	3	2	2	2	2	3	3	2	3	2	3	3	2	2	4
1	2	3	2	2	2	1	2	1	3	1	1	1	1	2	3	2	3	1	2	3	1	3	3	2	3	1	2	2	2	1	1	2	2	1	2	1	2	2	2	3	3	5	5	3	4	2	3	3	4
1	4	2	2	3	4	1	1	2	1	1	1	1	3	2	3	2	3	1	2	2	1	1	3	2	3	1	2	1	1	1	2	2	1	2	1	3	1	2	2	3	3	4	4	5	4	3	3	4	3
2	5	2	2	3	6	1	3	2	1	3	1	2	3	2	3	3	3	3	2	3	2	2	2	3	1	2	2	3	3	1	2	1	1	3	1	1	4	4	1	3	3	3	1	4	4	3	3	4	5
1	2	3	2	2	4	1	2	1	2	2	1	1	2	2	2	1	1	1	2	1	1	2	2	2	2	2	1	2	1	3	1	2	3	1	3	3	3	3	1	3	3	4	5	3	3	4	4	5	5
2	2	2	2	3	3	2	3	2	3	1	1	1	2	2	3	3	3	2	3	2	2	2	2	3	1	2	2	3	3	2	1	1	1	3	1	2	3	3	1	3	3	3	3	2	4	3	3	5	4
1	5	3	2	2	4	1	1	2	1	1	3	2	1	2	2	2	1	2	2	1	1	2	1	2	2	2	2	1	1	3	1	1	2	2	1	3	2	3	1	3	3	2	3	2	2	3	3	4	5
1	3	3	2	4	4	2	3	2	2	1	1	1	2	2	3	2	3	2	3	2	2	2	2	3	1	1	2	3	3	2	2	1	1	2	1	2	2	3	1	3	3	3	2	2	4	3	3	4	4
1	3	2	1	2	4	2	1	1	1	2	2	1	3	2	1	2	1	3	2	3	1	1	1	1	1	3	2	1	1	3	1	2	2	2	1	3	3	2	1	3	3	3	4	3	1	2	4	3	1
1	3	2	2	3	5	2	1	2	1	1	1	1	3	2	3	2	3	1	2	2	1	3	3	2	1	1	2	1	1	2	1	2	1	2	3	1	2	2	1	3	3	4	4	4	5	3	2	3	4
1	1	2	1	3	4	2	1	2	1	1	2	1	2	2	1	2	3	1	1	3	1	1	1	3	1	1	1	1	1	3	2	1	2	1	2	3	3	1	1	3	3	3	4	2	1	2	2	3	1
2	2	2	2	2	3	2	1	3	3	1	2	1	2	3	1	1	2	1	1	1	1	2	3	1	2	3	2	2	2	3	1	2	2	3	2	4	2	2	4	2	3	4	5	3	4	5	4	5	5
1	2	2	2	2	4	2	1	2	1	1	3	3	1	3	3	2	1	2	1	1	1	3	1	3	1	3	1	1	5	4	3	5	3	1	3	3	2	4	3	2	3	3	2	1	2	1	2	1	3
1	5	4	1	3	4	2	3	1	1	3	1	2	1	1	2	1	2	3	2	1	1	1	1	2	1	1	1	3	1	2	1	3	2	3	3	2	3	3	3	2	3	2	3	3	3	3	3	5	5
1	3	2	2	3	4	1	2	1	3	2	2	3	2	1	2	2	2	2	2	2	3	3	2	3	3	3	1	3	1	4	3	5	3	2	3	2	3	3	3	2	3	1	1	2	1	3	1	3	2
1	3	2	1	3	5	2	1	2	1	2	1	2	1	3	3	2	2	1	1	1	1	3	1	3	3	1	1	1	5	3	4	5	3	1	2	1	3	3	3	2	3	3	2	2	1	1	2	3	1
1	3	2	2	2	5	1	2	1	2	2	1	1	2	1	3	1	2	3	1	1	1	1	1	1	1	2	2	1	3	4	1	2	3	2	2	3	1	3	3	2	3	2	3	3	2	4	4	3	4
1	3	2	2	1	5	1	2	2	1	3	1	1	2	2	2	1	1	2	3	1	1	3	1	1	2	3	1	3	4	3	2	4	2	1	3	3	3	2	3	2	3	3	2	4	3	5	4	5	2
1	4	3	1	2	4	2	1	2	2	2	3	1	3	1	1	3	2	2	3	1	2	1	1	3	1	1	1	2	2	3	2	1	2	2	3	2	3	2	3	2	3	2	3	1	2	2	3	3	3
1	3	3	2	3	4	1	1	2	3	2	2	2	3	1	2	2	1	2	2	2	3	3	3	2	3	3	3	1	4	1	3	5	3	2	3	3	2	2	3	2	3	1	1	1	2	3	1	2	3
2	2	4	1	3	4	1	1	2	2	2	3	1	2	1	3	2	1	1	2	1	1	1	1	3	1	2	1	1	2	1	2	1	2	2	2	1	1	2	3	2	3	3	4	3	4	3	2	3	2
1	2	3	1	2	4	1	1	2	2	1	1	1	2	1	3	2	2	1	3	1	1	1	1	1	1	1	1	1	2	1	1	1	2	2	1	2	2	1	3	2	3	3	5	4	4	3	2	3	2
1	2	2	2	3	5	1	1	2	1	1	2	3	1	3	3	2	1	2	3	2	1	3	1	1	3	2	2	1	1	2	1	2	1	3	2	3	1	3	2	2	3	4	5	3	4	4	4	3	2
1	3	3	2	3	4	2	2	2	2	3	1	1	2	1	3	2	1	3	1	1	2	1	2	3	1	1	1	1	2	2	1	1	3	2	3	1	3	1	2	2	3	4	5	3	4	4	3	5	3
1	2	4	1	2	5	1	3	3	2	1	2	3	4	1	1	2	1	1	2	1	2	1	4	3	3	4	4	1	2	3	4	1	2	2	1	2	2	3	1	2	3	3	5	5	4	3	2	3	2
2	2	2	1	2	5	1	1	2	1	1	2	1	2	1	3	3	2	1	2	1	1	1	1	1	1	1	1	1	2	1	1	1	2	2	1	2	2	3	1	2	3	3	5	5	4	3	2	3	2
1	3	2	2	2	4	1	3	2	2	3	2	1	2	2	2	2	1	3	2	1	1	3	1	2	3	3	1	3	4	3	4	2	2	1	3	2	3	2	1	2	3	3	2	3	4	5	5	4	5
1	2	2	1	3	5	1	1	2	1	2	2	1	1	2	1	1	1	2	1	1	2	2	1	2	1	2	2	2	2	3	4	4	2	3	2	1	2	2	1	2	3	2	2	3	4	2	1	1	2
2	3	3	2	5	4	1	2	1	3	1	1	1	1	1	2	2	1	3	2	3	3	2	1	1	1	1	2	3	1	1	3	1	2	2	2	1	2	2	1	2	3	3	2	1	3	2	4	3	3
1	4	3	2	3	3	1	1	2	1	2	1	1	1	1	1	3	1	2	1	1	2	1	2	1	1	3	1	1	3	4	2	4	1	2	1	2	1	2	1	2	3	4	5	5	4	1	3	2	2
1	4	3	1	5	4	1	2	1	3	1	2	3	1	1	1	2	1	3	1	1	1	1	2	2	1	1	3	1	4	3	3	1	3	1	2	1	3	1	1	2	3	4	4	4	4	1	2	2	3
1	3	3	2	2	4	2	1	2	1	1	1	1	1	2	1	1	1	2	2	1	1	2	1	1	2	1	2	2	1	1	2	1	2	1	2	3	2	1	1	2	3	2	1	1	3	4	5	4	5
1	2	2	1	3	6	2	1	2	2	1	2	2	3	1	3	2	1	1	3	2	1	1	1	1	1	1	3	3	2	1	2	2	2	3	1	2	3	2	3	1	3	3	1	3	3	2	1	2	3
1	4	3	1	5	4	2	2	1	3	2	3	1	3	1	3	1	1	2	1	2	1	1	1	3	2	1	2	2	3	1	4	3	1	1	2	3	3	3	2	1	3	4	4	4	4	3	2	3	1
1	1	4	2	2	4	2	2	3	1	3	2	1	3	1	3	1	1	2	1	2	1	1	1	3	2	1	2	2	3	1	4	3	1	1	2	3	3	3	2	1	3	4	4	4	4	3	2	3	1
1	3	2	2	3	5	1	1	3	1	2	2	2	3	1	3	2	1	2	3	2	1	1	1	3	1	1	1	3	2	2	1	2	2	3	2	1	3	2	2	1	3	3	3	1	3	2	1	4	3
1	2	2	2	2	4	2	2	3	1	1	2	1	3	1	3	1	1	1	1	2	1	1	1	3	1	1	2	2	3	1	4	3	1	1	2	3	3	1	2	1	3	4	4	4	4	3	2	2	1
1	3	2	2	2	4	1	1	2	1	2	1	3	1	1	1	3	1	2	2	1	2	1	2	1	2	3	1	1	3	3	2	4	1	2	1	2	1	2	1	1	3	4	5	4	5	1	3	2	1
1	2	3	2	5	4	1	1	2	2	1	1	3	2	1	3	1	2	1	2	1	2	2	1	1	2	1	3	1	3	2	3	4	1	2	1	2	2	1	1	1	3	4	4	3	5	1	3	1	2
1	2	3	2	3	6	1	3	5	5	3	4	5	4	3	5	3	3	4	4	2	5	2	4	3	5	5	4	2	4	3	5	5	5	5	5	5	4	5	4	5	2	2	3	1	2	5	5	5	4
1	5	2	2	3	4	1	3	4	3	3	4	3	4	3	5	3	3	4	5	2	5	2	2	3	4	3	3	2	4	3	5	4	5	5	5	5	4	5	4	5	2	2	3	1	2	5	4	5	4
2	2	2	2	3	4	2	3	4	3	3	3	4	3	3	5	3	3	3	5	2	5	2	2	3	3	3	3	2	4	3	4	4	5	5	4	5	4	5	4	5	2	2	3	1	2	5	4	5	4
1	3	2	2	3	6	2	3	4	3	4	3	4	3	3	5	3	5	3	3	2	5	2	3	2	3	2	3	2	4	4	3	4	5	5	5	5	5	4	4	5	2	2	3	2	1	5	3	5	4
2	3	4	2	2	5	2	3	4	3	3	3	3	3	4	2	2	3	2	4	3	1	2	2	1	3	3	1	2	3	4	4	2	3	4	5	4	4	5	4	4	2	3	4	3	4	4	5	4	4
1	2	4	2	1	4	1	3	1	3	3	3	1	3	2	2	3	2	1	2	1	1	2	1	3	3	3	3	1	2	1	3	3	4	4	4	4	4	3	4	4	2	5	4	5	4	5	5	5	5
1	3	4	1	2	5	1	2	1	2	2	2	3	1	2	1	2	3	1	2	2	1	3	1	2	1	2	3	1	2	3	3	3	3	3	4	4	3	3	4	4	2	5	4	5	5	5	5	4	5
2	3	2	2	3	4	1	3	3	4	2	2	2	3	2	5	4	3	5	5	4	4	4	4	4	4	3	4	5	4	3	3	3	3	2	4	3	2	4	3	4	2	5	4	3	3	5	4	5	5
2	4	2	1	2	5	1	4	2	3	4	3	2	3	1	2	3	4	2	3	3	2	2	4	2	2	2	4	4	4	5	4	3	4	3	4	3	4	3	3	4	2	3	4	4	5	3	3	4	2
1	2	2	2	2	4	1	3	1	3	3	4	2	3	3	2	4	3	2	2	3	2	2	4	4	4	1	2	4	5	4	5	3	3	4	3	4	1	5	4	3	2	3	3	4	3	3	2	4	3
1	2	2	2	3	5	1	3	4	3	2	3	2	3	2	5	4	2	5	5	4	4	4	4	3	4	3	4	5	4	3	4	3	3	4	3	3	2	4	4	3	2	5	3	4	3	5	5	5	4
1	2	3	1	2	3	1	3	3	2	1	2	1	2	3	2	1	1	1	1	1	1	4	2	1	3	2	3	1	4	2	3	2	3	3	4	3	2	3	4	3	2	5	3	3	4	4	3	3	3
1	3	2	2	2	5	1	3	3	1	4	2	1	3	2	5	4	5	3	4	5	4	4	3	3	4	4	4	5	4	3	4	3	3	2	4	3	4	2	4	3	2	3	4	5	3	5	5	5	5
1	2	2	2	2	3	2	1	2	1	1	2	1	1	2	2	3	2	4	2	3	3	3	2	4	4	2	4	4	3	2	1	3	3	4	3	4	5	4	3	3	2	3	5	4	3	4	5	5	3
1	3	4	2	4	5	1	1	2	1	1	2	1	1	2	2	3	2	4	2	3	3	3	2	4	4	2	4	4	3	2	1	3	3	4	3	4	5	4	3	3	2	3	5	4	3	4	5	5	3
1	3	3	2	3	6	1	2	1	3	2	1	2	3	2	2	3	2	3	3	2	3	2	2	1	1	2	3	3	4	5	3	5	2	2	3	3	3	3	3	3	2	2	4	1	2	2	2	3	4
2	2	2	2	3	4	1	3	3	4	2	3	3	4	3	1	2	1	2	2	1	2	3	4	4	4	4	4	3	3	4	4	5	2	3	3	2	3	3	3	3	2	2	3	3	4	3	3	2	4
1	3	2	1	3	3	1	1	1	2	2	2	2	1	2	1	1	1	1	1	1	1	2	2	1	3	2	1	2	1	3	4	3	3	3	3	1	3	3	3	3	2	4	4	3	2	3	4	4	4
1	3	3	2	2	4	1	2	2	2	2	3	1	1	2	2	3	2	1	1	1	3	3	1	3	3	1	1	1	2	3	1	1	2	3	2	1	2	3	3	3	2	3	4	3	5	2	3	3	3
1	2	2	2	2	6	1	1	2	2	2	1	3	1	3	3	2	1	2	3	2	1	1	1	1	1	3	3	2	1	2	3	1	2	1	3	2	1	3	3	3	2	3	2	1	1	2	3	2	3
1	2	2	2	1	6	1	1	2	1	3	2	3	2	1	2	1	3	2	1	2	2	2	3	3	2	2	1	2	2	2	1	2	2	1	2	3	3	2	3	3	2	2	3	3	2	3	2	4	3
1	5	3	2	2	6	1	2	1	3	1	1	1	3	2	2	3	3	2	3	2	3	2	2	1	2	1	3	3	4	5	3	5	4	3	3	2	3	2	3	3	2	2	1	4	2	2	4	3	4
1	3	3	2	2	3	2	3	2	3	3	1	1	2	1	4	4	4	4	4	4	4	4	3	5	5	5	4	5	3	3	2	1	3	3	3	2	3	2	3	3	2	2	3	5	5	4	4	4	4
2	4	2	2	3	4	1	1	2	1	1	3	2	1	2	3	1	2	1	1	2	1	2	1	1	2	2	1	2	3	2	1	2	1	2	2	1	2	2	3	3	2	5	3	4	5	2	3	2	3
1	2	4	2	3	6	1	3	2	1	2	3	1	2	1	4	4	4	3	4	2	4	5	3	4	3	5	4	5	3	1	2	3	3	3	4	2	4	3	2	3	2	2	5	3	5	4	5	4	5
2	3	2	1	3	4	2	2	3	3	1	2	1	3	1	3	3	4	4	3	4	4	1	2	1	1	1	1	2	5	4	5	4	2	3	1	3	3	3	2	3	2	3	3	4	3	4	3	4	5
2	2	2	2	3	5	1	1	2	1	1	2	2	1	2	1	1	2	2	2	2	2	1	1	1	2	2	1	1	2	2	2	1	2	1	1	2	3	2	2	3	2	2	1	3	1	2	2	2	2
2	2	2	2	2	4	1	1	2	1	1	1	2	1	3	2	2	1	1	1	2	1	2	1	2	1	2	1	2	2	5	5	4	2	1	2	1	3	2	2	3	2	2	3	5	3	3	2	3	2
1	2	2	1	4	4	1	2	3	1	2	3	1	2	2	2	2	3	1	1	1	3	3	1	1	3	3	1	1	2	1	3	1	3	2	2	3	2	3	1	3	2	5	4	3	3	2	3	3	3
1	2	3	1	2	4	2	3	2	1	2	1	3	2	2	2	3	2	1	1	1	3	3	1	1	3	1	3	1	2	1	1	3	3	2	2	3	2	2	1	3	2	5	3	4	3	3	2	4	3
1	3	4	2	2	2	1	1	2	1	1	1	2	1	2	2	3	2	2	2	3	3	3	4	4	3	4	3	3	3	1	1	1	2	1	3	1	2	2	1	3	2	4	4	2	3	3	5	4	4
1	2	2	2	1	4	1	2	3	3	3	1	2	1	1	3	3	2	3	4	4	4	1	1	2	1	2	1	2	5	4	3	4	2	3	1	3	3	4	3	2	2	3	3	3	4	4	3	5	4
1	4	4	2	3	5	1	2	3	2	1	2	1	2	2	3	2	2	3	1	3	3	1	1	1	1	2	1	1	3	3	1	4	3	4	5	4	2	4	3	2	2	4	5	4	3	3	4	5	5
1	3	3	2	4	4	2	1	2	2	1	2	1	2	1	2	2	1	2	2	2	2	1	1	1	1	2	1	1	3	4	5	3	3	1	3	2	2	3	3	2	2	2	3	3	4	1	1	3	4
1	2	4	2	2	5	1	2	1	1	3	1	2	3	2	3	2	2	2	1	3	1	2	1	1	3	1	3	3	1	2	2	4	3	3	2	2	2	3	3	2	2	1	3	3	2	3	3	2	4
1	3	3	1	2	4	1	2	3	2	2	1	1	3	2	2	1	2	1	1	2	2	2	1	1	2	1	1	1	3	5	4	3	3	3	2	3	3	2	3	2	2	3	5	3	4	4	3	3	2
1	4	2	2	2	4	1	2	3	3	1	1	2	1	2	1	2	1	1	1	1	3	1	3	3	1	3	1	1	3	4	1	4	3	2	3	2	3	2	3	2	2	2	3	3	5	1	2	2	3
1	2	4	1	3	4	2	1	2	2	2	1	1	2	1	2	2	2	1	2	2	2	1	2	1	1	1	1	1	3	4	3	5	3	1	2	2	3	2	3	2	2	2	3	4	3	1	3	1	4
1	2	2	1	3	4	1	2	4	4	3	3	3	2	2	1	2	3	3	4	1	1	2	1	1	1	1	3	2	1	1	2	1	2	1	1	2	2	2	3	2	2	2	4	2	3	2	2	3	2
1	2	2	2	3	4	2	2	2	1	1	1	1	2	2	1	1	1	3	1	1	1	2	1	1	1	1	3	2	1	1	2	1	2	1	1	2	2	2	3	2	2	2	4	2	3	2	2	3	2
1	3	4	2	3	4	1	2	2	1	1	1	2	2	2	2	2	2	2	2	1	2	1	3	1	2	1	2	1	1	1	2	3	3	1	3	1	2	2	3	2	2	2	1	2	1	1	3	2	2
1	2	3	1	2	4	1	2	1	3	2	1	1	1	1	2	3	1	2	1	1	2	1	2	1	2	1	1	1	3	1	2	1	3	1	2	3	2	1	3	2	2	2	2	3	2	5	3	4	3
1	2	2	2	2	4	1	2	2	1	2	1	1	1	1	1	1	1	1	3	1	2	1	2	1	1	1	1	2	1	2	1	2	2	2	2	1	2	1	3	2	2	5	4	3	4	2	3	2	2
1	4	2	2	5	5	1	1	2	2	1	2	1	1	2	1	2	1	1	2	2	1	1	2	1	2	3	1	1	3	4	5	3	3	2	1	2	1	3	2	2	2	2	2	1	1	2	1	1	2
1	3	3	2	5	6	1	1	2	1	2	1	2	1	2	2	2	1	1	2	1	2	2	1	1	2	1	2	2	3	2	3	4	2	1	2	2	1	2	2	2	2	1	2	3	1	2	1	2	2
2	2	3	2	2	4	1	1	2	1	2	1	2	1	2	1	1	2	2	1	2	1	3	2	2	1	1	1	1	5	4	3	3	2	3	1	2	1	2	2	2	2	2	1	2	1	2	1	2	2
1	3	2	2	1	4	1	1	1	1	2	2	1	1	3	2	1	1	2	1	1	1	2	2	2	1	1	2	1	1	2	1	2	2	1	3	1	1	2	2	2	2	5	4	5	5	1	3	2	1
1	3	3	1	3	3	2	1	2	1	1	2	3	1	2	2	1	2	1	1	2	2	2	2	2	1	2	1	1	4	2	4	2	2	1	2	2	3	1	2	2	2	2	3	2	3	1	2	2	3
1	3	2	2	3	6	1	2	1	1	2	2	1	1	2	2	2	1	3	1	1	2	1	2	1	2	1	2	2	3	3	2	4	2	1	2	3	2	1	2	2	2	1	3	2	1	2	2	3	1
2	5	2	2	2	4	2	2	1	1	2	1	1	1	2	2	1	1	2	1	2	2	2	1	1	2	2	1	1	4	4	4	2	1	2	1	2	2	1	2	2	2	2	2	2	3	2	2	1	2
1	3	2	2	2	5	1	2	1	1	2	1	2	1	1	1	3	1	2	1	1	2	1	2	1	2	1	1	2	1	1	2	2	2	2	1	2	2	3	1	2	2	5	4	4	3	2	3	2	3
1	5	2	2	2	3	1	1	1	1	2	1	1	1	2	2	2	3	2	3	2	3	3	4	4	3	4	3	3	3	1	2	1	2	1	4	3	1	3	1	2	2	4	2	4	3	4	5	4	4
1	3	3	1	5	3	2	2	1	4	1	2	1	1	1	2	1	3	2	1	2	2	1	1	2	1	1	2	1	3	2	1	1	3	1	2	2	1	3	1	2	2	2	2	2	3	5	4	3	5
1	2	3	1	3	4	1	3	2	1	1	1	2	1	2	1	2	1	1	2	1	2	2	2	1	1	1	2	2	2	3	4	3	2	2	2	1	2	2	1	2	2	3	4	2	3	2	2	1	1
1	4	2	2	3	4	1	2	1	1	2	1	2	1	2	2	1	2	1	2	1	1	1	1	1	1	1	2	2	4	2	3	2	1	3	2	3	1	2	1	2	2	1	2	2	1	2	3	2	1
2	3	4	2	3	4	1	1	1	1	1	1	2	1	1	1	1	1	2	2	2	1	2	3	1	2	2	2	1	1	2	2	1	1	2	3	2	1	2	1	2	2	2	3	1	1	2	1	3	2
2	2	4	2	3	4	2	1	1	1	2	3	1	2	1	3	1	1	1	2	1	1	2	2	1	1	2	1	2	1	2	1	3	2	3	2	2	2	1	1	2	2	1	4	3	2	2	3	3	3
1	2	3	2	2	4	2	2	1	2	1	2	1	1	2	2	1	1	1	2	2	2	1	2	1	1	1	1	1	3	1	2	3	2	2	2	2	2	1	1	2	2	2	4	2	3	4	2	3	1
1	4	2	1	2	4	1	2	2	1	1	1	2	1	1	1	2	1	1	1	2	1	2	2	1	1	2	1	2	2	1	2	1	2	3	2	1	2	1	1	2	2	2	1	3	2	2	2	1	2
2	2	4	1	2	4	1	2	1	1	2	1	1	1	2	3	1	1	1	1	1	2	1	1	1	1	2	1	2	1	2	1	2	2	2	2	1	2	1	1	2	2	5	4	4	4	2	2	2	2
2	2	2	2	2	4	2	1	2	2	1	1	2	1	2	2	1	2	2	1	2	2	1	1	3	3	1	1	1	4	5	4	4	2	3	2	3	2	3	3	1	2	1	1	1	1	5	5	5	5
1	3	4	2	2	5	2	2	1	1	2	1	2	1	1	1	2	1	1	2	1	2	1	2	2	1	2	1	2	5	2	5	3	2	1	1	3	1	3	3	1	2	2	4	3	1	1	2	3	1
1	4	3	2	2	3	1	2	1	2	1	2	1	3	1	3	1	2	3	1	3	3	1	1	1	1	3	1	3	2	1	2	2	3	2	2	3	1	2	3	1	2	2	1	3	4	3	5	2	4
1	1	2	2	3	4	2	1	3	3	1	1	2	1	1	1	2	1	1	2	1	2	1	2	1	3	2	2	1	5	5	4	5	3	2	1	3	3	1	3	1	2	1	3	4	3	3	1	2	3
1	4	2	2	2	4	1	2	1	1	1	2	1	1	2	2	2	1	2	2	2	2	1	3	3	1	1	1	1	4	4	5	4	2	3	2	2	2	3	2	1	2	1	1	1	1	5	5	5	5
2	2	4	2	2	6	1	1	1	2	1	1	2	1	2	1	2	1	2	2	1	2	2	1	2	1	2	1	1	5	3	2	4	1	2	2	1	2	3	2	1	2	3	1	2	2	2	1	3	2
1	2	3	2	3	4	1	2	1	2	1	1	2	1	1	2	1	1	3	3	2	1	1	1	1	1	1	1	1	1	1	2	1	2	3	1	2	3	2	2	1	2	5	4	3	5	2	3	1	3
1	3	2	1	2	4	2	3	1	2	1	1	1	1	2	1	1	1	1	2	1	2	2	1	2	1	1	2	2	2	4	3	3	2	2	1	2	2	2	2	1	2	3	4	3	2	2	1	2	1
1	4	4	2	3	4	1	2	2	1	1	1	2	1	1	1	2	2	1	1	2	3	1	1	1	1	3	1	1	1	2	1	1	1	1	2	1	2	2	2	1	2	3	4	2	1	2	2	2	3
1	2	2	1	2	5	1	1	1	1	1	1	2	1	2	1	1	2	1	3	1	2	3	1	1	1	2	1	1	2	4	3	4	1	2	1	2	3	1	2	1	2	5	4	4	5	2	1	2	1
1	3	2	2	3	5	1	1	3	1	3	1	1	2	1	1	1	1	2	2	1	2	1	3	1	1	2	2	1	5	5	5	5	3	1	2	3	2	1	2	1	2	1	3	4	2	2	1	2	3
1	1	3	2	3	3	2	1	1	2	1	1	2	2	2	1	1	2	2	1	2	2	2	1	2	1	1	1	1	5	3	5	4	1	2	2	1	2	1	2	1	2	3	1	1	2	1	2	2	2
1	3	3	2	3	4	2	1	2	2	1	3	1	2	2	1	2	1	2	1	1	2	1	1	2	1	1	2	1	3	4	4	2	2	1	2	2	3	2	3	3	1	2	1	3	2	3	3	2	3
1	3	3	1	3	3	2	1	2	1	2	2	1	1	2	1	2	1	1	2	1	2	1	1	2	2	1	1	1	3	2	4	2	2	1	2	2	1	3	2	3	1	2	1	1	2	1	3	2	2
1	2	2	2	2	4	2	1	2	1	1	3	2	1	2	1	2	2	1	1	1	2	1	1	2	1	1	2	1	3	3	4	2	2	1	2	1	3	2	2	3	1	2	1	2	2	1	3	2	3
1	2	3	2	3	4	2	2	1	2	2	1	2	1	1	2	1	1	1	1	1	2	2	1	2	1	1	1	2	4	3	5	2	1	2	2	2	1	2	2	3	1	1	4	3	3	1	2	1	1
1	2	2	2	1	5	1	2	1	1	2	1	2	3	1	3	3	1	3	3	2	1	3	1	3	1	2	1	2	3	2	1	1	1	2	2	3	2	3	1	3	1	2	3	1	2	3	3	3	3
1	2	3	2	2	4	1	1	1	2	1	1	2	1	2	2	3	3	2	1	3	2	2	1	1	1	2	1	2	1	1	1	1	1	1	2	2	1	2	1	3	1	3	2	1	2	3	4	3	2
1	4	3	2	3	4	1	1	3	1	1	1	1	1	1	1	1	2	1	1	1	3	3	1	1	2	1	1	1	1	2	2	3	2	1	2	1	3	1	1	3	1	1	4	1	3	2	1	3	2
1	2	2	2	2	4	1	1	2	1	1	2	1	2	1	2	1	1	2	1	1	2	2	2	2	2	1	2	1	2	1	3	1	2	2	2	2	3	2	3	2	1	1	2	1	2	2	3	2	1
2	2	2	2	5	4	1	2	3	2	2	1	2	2	3	2	2	1	2	3	3	1	3	1	1	1	3	3	3	3	1	2	1	2	3	3	3	2	2	3	2	1	2	3	1	3	3	2	4	3
1	2	4	2	2	6	1	2	3	1	2	1	2	1	3	2	3	1	2	2	2	1	3	1	3	1	3	1	3	3	1	1	2	2	4	3	3	3	3	2	2	1	2	3	3	3	3	3	4	4
1	2	4	2	2	4	2	2	1	1	2	3	3	1	2	1	3	3	1	1	1	1	3	1	1	1	3	3	1	2	4	5	5	3	2	3	1	3	2	2	2	1	3	3	4	3	3	5	3	4
1	5	4	2	2	4	2	2	1	2	1	1	2	1	2	1	1	1	2	1	1	1	2	1	1	2	2	2	2	3	4	2	4	2	3	1	2	2	2	2	2	1	2	2	1	2	2	1	2	2
2	2	3	2	1	4	1	1	1	1	2	2	1	1	2	1	1	2	3	1	1	1	2	1	2	1	1	1	1	1	2	1	2	2	1	1	2	2	2	2	2	1	4	4	5	4	2	3	2	2
1	2	3	2	3	4	1	3	2	1	2	1	2	1	1	1	2	1	3	1	2	1	2	1	2	2	1	1	2	1	2	3	2	2	2	3	3	2	1	2	2	1	4	5	5	3	3	3	3	2
1	2	3	1	2	6	1	2	3	2	3	3	1	4	3	2	3	4	2	3	2	2	1	3	1	2	1	1	3	3	4	3	3	2	5	2	3	2	1	2	2	1	3	4	3	2	2	5	4	2
1	3	3	2	3	6	1	2	3	4	3	3	4	2	3	2	3	4	2	2	3	2	1	3	2	1	1	1	3	3	4	3	3	2	5	2	1	1	1	2	2	1	3	4	2	1	2	5	3	2
1	2	2	1	3	5	2	2	1	2	2	1	2	1	2	1	2	1	1	1	2	1	2	2	1	2	1	2	2	3	2	4	4	2	2	1	3	2	2	1	2	1	2	2	2	1	2	3	1	3
1	2	3	2	2	4	1	2	1	2	1	1	1	2	1	1	1	1	2	1	1	2	1	1	2	1	2	1	2	2	1	1	1	2	2	1	2	1	2	1	2	1	3	4	2	3	3	3	2	3
1	2	2	2	3	4	2	3	1	3	2	1	2	2	3	4	3	2	2	3	2	4	4	4	1	1	5	1	1	1	2	1	1	2	1	2	2	1	1	1	2	1	3	1	3	3	4	3	4	4
1	2	2	1	3	4	2	3	1	3	2	1	2	2	3	4	3	2	2	3	2	4	4	4	1	1	5	1	1	1	2	1	1	2	1	2	2	1	1	1	2	1	3	1	3	3	4	3	4	4
2	4	3	2	3	3	1	1	3	2	1	3	2	1	2	1	3	1	2	1	3	1	1	3	2	1	2	1	1	3	4	2	4	3	2	3	3	1	3	3	1	1	4	5	4	3	2	3	3	4
2	3	2	2	3	4	2	1	2	1	3	2	1	3	1	1	1	1	4	2	4	2	1	2	1	2	1	1	1	4	5	5	4	1	4	3	1	2	2	3	1	1	4	3	3	5	3	4	1	4
2	1	2	2	3	4	1	1	3	2	2	2	3	1	2	1	3	1	2	1	3	1	1	1	1	2	1	1	1	3	4	4	2	3	2	3	2	3	1	3	1	1	4	5	3	4	2	3	3	3
1	3	2	2	2	4	2	1	1	2	1	2	2	1	1	1	2	1	2	2	1	2	1	2	1	1	1	1	1	4	1	3	4	2	1	1	2	2	1	3	1	1	4	5	4	3	2	1	2	2
2	3	4	2	3	3	1	1	3	2	2	1	2	1	2	1	2	2	1	1	3	1	1	1	1	1	1	1	1	2	4	4	3	1	2	3	2	3	2	2	1	1	4	3	5	4	2	3	3	3
1	3	3	2	2	4	1	1	2	1	2	1	1	1	1	1	3	1	1	1	2	1	2	3	1	3	1	2	3	1	1	3	1	1	1	2	2	1	3	1	1	1	2	3	3	2	3	4	2	4
1	1	2	1	3	3	1	1	2	1	1	2	1	1	1	1	1	1	4	1	2	1	2	3	3	1	1	1	3	1	3	1	1	1	2	1	1	2	2	1	1	1	2	3	2	3	3	4	3	2
1	3	2	2	3	4	2	1	1	1	3	1	1	3	1	1	1	4	1	2	4	2	1	2	1	1	1	1	1	4	5	5	4	1	4	2	1	1	2	1	1	1	4	3	3	5	1	3	1	4
1	4	3	1	3	6	2	1	1	1	2	1	1	1	1	1	1	1	1	2	1	2	1	2	2	1	1	1	2	2	1	1	1	1	2	1	3	2	1	1	1	1	1	2	1	1	2	1	2	1
[truncated: 2 more columns]
